# Supplementary material for: N-acetyl-l-leucine lowers α-synuclein levels and improves synaptic function in Parkinson’s disease models
Source: J Clin Invest. 2026 Mar 2;136(5):e196137. doi: 10.1172/JCI196137 (PMC12948429; doi:10.1172/JCI196137)
Supplement: Supporting data values [file jci-136-196137-s174.xlsx]

## Sheet: Fig 1B
	pS129-syn						syn
	0 mM	1 mM	5 mM	10 mM			0 mM	1 mM	5 mM	10 mM
	0.848209	0.646699	0.548759	0.513659			1.00397	0.882273	0.920486	0.846091
	1.10051	0.868485	0.67246	0.427361			1.10163	0.999861	0.987465	0.714943
	1.05128	0.618192	0.689435	0.419841			0.931251	0.645904	0.746897	0.674319
							0.963151	0.778326	0.706383	0.771665

## Sheet: Fig 1D
	pS129-syn						Syn
	0 mM	1 mM	5 mM	10 mM			0 mM	1 mM	5 mM	10 mM
	0.970877	0.727428	0.700949	0.65946			0.964252	0.659899	0.825992	0.79075
	0.968195	0.893801	0.65341	0.489345			1.04183	1.04831	0.862613	0.5528
	1.06093	0.646117	0.622809	0.587422			0.936077	0.524171	0.582727	0.49676
							1.05784	0.994465	0.882851	0.56399

## Sheet: Fig 1F
	pS129-syn						Syn
	0 mM	1 mM	5 mM	10 mM			0 mM	1 mM	5 mM	10 mM
	1.06011	1.01106	0.608726	0.774448			1.09648	1.1059	0.972471	0.793717
	0.970577	1.02898	0.821829	0.79122			1.0149	0.900399	0.931528	0.949866
	0.969313	0.827743	0.550772	0.480531			0.888621	0.870806	0.875592	0.837828

## Sheet: Fig 1H
	pS129-syn						Syn
	0 mM	1 mM	5 mM	10 mM			0 mM	1 mM	5 mM	10 mM
	1.08753	0.922515	0.979539	0.751709			1.04648	0.986712	0.954863	0.636028
	0.928471	0.987879	0.824899	0.622899			1.00728	0.846324	0.968333	0.698631
	0.984002	0.772356	0.540428	0.621479			0.946244	0.706245	0.684722	0.725057

## Sheet: Fig 1J
			NT			NALL
	Day 127	0.955339	1.09063	0.954036	0.594959	1.00431	0.676072
	Day 134	1.19937	1.49192	1.06539	0.498739	0.70392	0.806429
	Day 141	1.47317	1.10696	1.22347	0.629167	0.569928	0.708527

## Sheet: Fig 1L
				NT			NALL
		Day 127	0.954565	1.03774	1.0077	0.873764	0.79726	0.885316
		Day 134	1.16459	1.06188	1.30723	0.709992	0.941822	0.640147
		Day 141	1.13065	1.33902	1.22639	0.572957	0.724325	0.840895

## Sheet: Fig 2D
	NT	5mM	10mM
	1.02024	1.1588	1.61745
	0.995825	1.17813	1.61674
	0.983936	1.07835	1.57843

## Sheet: Fig 2F
	0 mM	1 mM	5 mM	10 mM
	0.914665	0.940217	0.873374	0.811592
	1.10528	1.03833	0.855019	0.789287
	0.980051	0.855419	0.961144	0.749258

## Sheet: Fig 2H
	0 mM	1 mM	5 mM	10 mM
	1.12885	1.38699	1.86133	3.02033
	0.632693	0.859984	1.19131	2.09225
	1.23845	1.13397	1.47136	3.03121

## Sheet: Fig 2J
	HTRA1	Scramble				KD-1				KD-2
	NT	1.0163	0.943183	1.05238	0.988139	0.68958	0.69178	0.764556	0.654003	0.782162	0.6277	0.705754	0.68263
	NALL	1.2386	1.32861	1.47073	1.16684	0.939675	1.01657	0.967843	1.22606	0.907967	1.18208	1.12525	1.44111
	pS129-syn			NT			NALL
	Scramble	1.03576	1.03257	0.988376	0.943291	0.542832	0.669664	0.61367	0.477867
	KD-1	1.25255	1.16854	1.3416	1.33461	0.593562	0.853007	0.765957	0.653138
	KD-2	1.06434	1.21028	1.13695	1.28338	0.68435	0.821917	0.711479	1.23721

[truncated: 38 more sheets: Fig 3B, Fig 3D, Fig 3F, Fig 3H, Fig 3I, Fig 4B, Fig 4D, Fig 4F, Fig 4H, Fig 4J, Fig 4L, Fig 4N, Fig 4P, Fig 5B, Fig 5C, Fig 6B, Fig 6C, SFig 1B, SFig 1D, SFig3A …]
